# Supplementary material for: Lactobacillus salivarius and Berberine Alleviated Yak Calves’ Diarrhea via Accommodating Oxidation Resistance, Inflammatory Factors, and Intestinal Microbiota
Source: Animals (Basel). 2024 Aug 21;14(16):2419. doi: 10.3390/ani14162419 (PMC11350718; doi:10.3390/ani14162419)
Supplement: Supplementary file 1 [file animals-14-02419-s001.zip]

Archive with 1 entries (1 files):
- animals-3128443-Supplementary Materials.pdf
